# Supplementary material for: β-Catenin Drives the FOXC2-Mediated Epithelial–Mesenchymal Transition and Acquisition of Stem Cell Properties
Source: Cancers (Basel). 2025 Mar 26;17(7):1114. doi: 10.3390/cancers17071114 (PMC11987759; doi:10.3390/cancers17071114)
Supplement: Supplementary file 1 [file cancers-17-01114-s001.zip]

Archive with 1 entries (1 files):
- cancers-3320671-supplementary.pdf
